# Supplementary material for: Stroke risk prediction using machine learning: a prospective cohort study of 0.5 million Chinese adults
Source: J Am Med Inform Assoc. 2021 May 9;28(8):1719–27. doi: 10.1093/jamia/ocab068 (PMC8324240; doi:10.1093/jamia/ocab068)
Supplement: ocab068_Supplementary_Data [file ocab068_supplementary_data.zip]

Archive with 2 entries (2 files):
- JAMIA - Provided Code to Run Models for External Validation.pdf
- Supplement 23-3-2021.docx
